# Supplementary material for: A Correlation-Based Approach for Predicting Humic Substance Bioactivity from Direct Compost Characterization
Source: Molecules. 2025 Mar 28;30(7):1511. doi: 10.3390/molecules30071511 (PMC11990310; doi:10.3390/molecules30071511)
Supplement: Supplementary file 1 [file molecules-30-01511-s001.zip]

Archive with 1 entries (1 files):
- molecules-3513829-supplementary.pdf
